# Supplementary material for: Targeting the Biophysical Properties of the Myeloma Initiating Cell Niches: A Pharmaceutical Synergism Analysis Using Multi-Scale Agent-Based Modeling
Source: PLoS One. 2014 Jan 27;9(1):e85059. doi: 10.1371/journal.pone.0085059 (PMC3903473; doi:10.1371/journal.pone.0085059)
Supplement: Movie S3 — Spatial stiffness profile in three dimensional bone marrow space 400 hr after initiation. Simulation conditions and details see Figure 2. (ZIP) [file pone.0085059.s009.zip]

Archive with 1 entries (1 files):
- pone.0085059.s009.wmv
